# Supplementary material for: Computational Modelling of the Impact of Evaporation on In-Vitro Dermal Absorption
Source: Pharm Res. 2024 Oct 7;41(10):1979–90. doi: 10.1007/s11095-024-03779-y (PMC11530481; doi:10.1007/s11095-024-03779-y)
Supplement: Supplementary file 3 — Supplementary file3 (XLSX 53 KB) [file 11095_2024_3779_MOESM3_ESM.xlsx]

## Sheet: Basic Interface
This tab is desgined as an interface for the reader
On the right (green boxes) are drop down boxes allowing for you to chose out of the 23 chemicals simulated.
Once the chemical has been chosen the corresponding graph on the right will be updated.
Chemical Choice to Visualise?	Drop down boxes
Cutaneous Distribution	Dimethyl phthalate
RF Kinetics	Dimethyl phthalate
RF Kinetics
RF Kinetics
PBPK - E																									PBPK
0	1	2	3	4	5	6	7	8	9	10	11	12	13	14	15	16	17	18	19	20	21	22	23	24	0	1	2	3	4	5	6	7	8	9	10	11	12	13	14	15	16	17	18	19	20	21	22	23	24
0	0.206803	2.50667	6.48141	10.7809	14.8624	18.5747	21.9062	24.8897	27.5678	29.9815	32.1666	34.1535	35.9679	37.6311	39.1612	40.5737	41.8815	43.0959	44.2266	45.282	46.2692	47.1948	48.0643	48.8827	0	0.258438	3.26659	8.65298	14.6865	20.642	26.2887	31.5684	36.4804	41.0422	45.2759	49.2042	52.8489	56.2303	59.3675	62.278	64.9783	67.4837	69.8081	71.9647	73.9656	75.8221	77.5446	79.1428	80.6257
Cutaneous Ditribution
Cutaneous Ditribution
PBPK - E							PBPK							Cosmetics Europe
Atmosphere	Vehicle	SC	Epidermis	Dermis	RF	Dermal delivery	Atmosphere	Vehicle	SC	Epidermis	Dermis	RF	Dermal delivery	Atmosphere	Vehicle	SC	Epidermis	Dermis	RF	dermal delivery
17	21	12	0	1	49	50	0	11	7	0	0	81	81	21.05	16	0.93	0.27	0.06	61.69	62.02
Cutaneous Distribution
Chemical	Dimethyl phthalate
Cas No	131-11-3
MW	194.186	Da
Log Kow	1.58409
Vapour Pressure	0.411	Pa
RF Kinetics
Chemical	Dimethyl phthalate
Cas No	131-11-3
MW	194.186	Da
Log Kow	1.58409
Vapour Pressure	0.411	Pa
[truncated: 8 more columns]

## Sheet: Cutaneous Distribution
Chemical	CAS number	MW Da	Log Kow	Vapour Pressure Pa
					PBPK - E (%)							PBPK (%)							Hewitt et al., 2020 (%)
					Atmosphere	Vehicle	SC	Epidermis	Dermis	RF	Dermal delivery	Atmosphere	Vehicle	SC	Epidermis	Dermis	RF	Dermal delivery	Atmosphere	Vehicle	SC	Epidermis	Dermis	RF	dermal delivery
2-aminophenol	95-55-6	109.128	0.620711	0.0113	1	37	8	0	0	54	54	0	23	5	0	0	72	72	10.07	37.39	3.33	2.36	1.05	45.8	49.21
4-Tolunitrile	104-85-8	117.151	1.74481	41.72	82	1	1	0	0	16	16	0	0	0	0	0	99	99	80.41	2.26	0.04	0.03	0.01	17.25	17.29
Acetophenone	98-86-2	120.151	1.5825	52.9	68	3	2	0	0	26	26	0	0.2	0.16	0.071	0.27	99.3	99.641	84.07	1.95	0.11	0.06	0	13.81	13.87
Benzophenone (ethanol)	119-61-9	182.222	3.18141	0.257	67	30	0	0	0	2	2	0	92	1	0	1	6	7	53.43	21.17	0.75	0.18	0.39	24.08	24.65
Benzophenone (PBS)	119-61-9	182.222	3.18141	0.257	2	4	10	2	6	77	85	0	0.08	0.36	0.34	1.3	97.9	99.54	26.85	4.4	0.25	0.05	0.07	68.38	68.5
Benzylidene acetone	122-57-6	146.189	2.07064	1.65	10	7	7	1	2	73	76	0	0	0	0	0	99	99	19.74	6.44	1.45	1.48	0.62	70.27	72.37
Diethylmaleate	141-05-9	172.18	0.819481	14	87.1	12.9	2.79e-06	6.42e-08	1.53e-07	1.41e-05	1.43172e-05	0	10	5	0	0	85	85	58.24	12.97	1.08	0.73	0.2	26.78	27.71
Dimethyl fumarate	624-49-7	144.126	0.74	40	99.2	0.0075	5.05e-13	4.2e-14	1.06e-13	2.77e-12	2.918e-12	0	17	6	1	2	75	78	75.91	4.65	0.62	0.52	0.25	18.05	18.82
Dimethyl phthalate	131-11-3	194.186	1.58409	0.411	17	21	12	0	1	49	50	0	11	7	0	0	81	81	21.05	16	0.93	0.27	0.06	61.69	62.02
ethylhexyl acrylate	103-11-7	184.279	4.19872	23.7	67	2	4	2	4	21	27	0	0	1	1	4	94	99	70.33	25.23	1.02	0.29	0.09	3.04	3.42
Eugenol	97-53-0	164.204	2.27242	3.02	11	8	8	1	2	71	74	0	0	0	0	0	99	99	35.68	4.73	0.79	0.09	0.07	58.64	58.8
Geraniol (ethanol)	106-24-1	154.253	3.55828	4	91	7.6	0.0873	0.0424	0.102	0.951	1.0954	0	86	1	0	1	11	12	69.04	26.28	0.54	0.09	0.08	3.97	4.14
Geraniol (PBS)	106-24-1	154.253	3.55828	4	33	2	5	2	4	55	61	0	0.059	0.44	0.31	1.23	98	99.54	65.66	5.56	0.35	0.17	0.24	32.01	32.42
Isoeugenol	97-54-1	164.204	3.03542	1.6	4	3	8	3	7	76	86	0	0.07	0.3	0.4	1.6	98	100	12.75	17.06	1.28	0.6	0.49	67.82	68.91
Methyl Methane sulfonate	66-27-3	110.13	0.202632	55.2	87.3	5.95	1.01	0.0143	0.0361	5.69	5.7404	0	38	6	0	0	55	55	91.95	2.59	1	0.47	0.09	3.9	4.46
Methylisothiazolinone	2682-20-4	115.15	-0.0974589	4.13	44	24	5	0	0	27	27	0	30	6	0	0	63	63	38.01	6.08	1.02	6.11	2.87	45.91	54.89
Naphthalene	91-20-3	128.174	3.29634	11.3	70	0	1	2	4	22	28	0	0.068	0.37	0.01	3.79	94.8	98.6	72.7	12.25	0.73	0.14	0.06	14.12	14.32
Nitrobenzene	98-95-3	123.111	1.85116	32.7	76	2	1	0	0	20	20	0	0.087	0.11	0.066	0.26	99.5	99.826	66.89	7.5	1.71	0.49	0.22	23.19	23.9
Propylparaben (ethanol)	94-13-3	180.203	3.03638	0.243	42	56.4	1.65	0.0206	0.0488	1.36	1.4294	0	97.2	0.2	0.04	0.08	2.3	2.42	14.96	73.33	0.69	0.32	0.44	10.26	11.02
Tetramethyl thiuram disulfide	137-26-8	240.42	1.72962	0.0023	0	32	21	6	14	26	46	0	22	15	7	16	40	63	16.13	76.05	3.39	1.64	0.53	2.26	4.43
Thioglycolic acid	68-11-1	92.11	0.0901028	11.6	28	20	5	0	0	47	47	0	12	3	0	0	85	85	14.06	65.85	5.97	2.05	0.99	11.08	14.12
trans-Cinnamaldehyde	14371-10-9	132.162	1.89921	5.12	32.6	3.997	1.082	0.30262	0.746	61.2	62.2486	0	0.177	0.174	0.069	0.26	99.3	99.629	38.7	3.99	0.9	0.91	0.36	55.14	56.41
Vanillin	121-33-5	152.149	1.19255	0.0157	0.417	23	10	1.3	3.1	61.9	66.3	0	8	4	1	2	86	89	22.15	21.17	0.28	0.28	0.18	55.94	56.4

## Sheet: RF Kinetics
Chemical	CAS number	MW Da	Log Kow	Vapour Pressure Pa	RF Kinetics
					PBPK - E (%)																									PBPK (%)
					0 Hours	1 Hours	2 Hours	3 Hours	4 Hours	5 Hours	6 Hours	7 Hours	8 Hours	9 Hours	10 Hours	11 Hours	12 Hours	13 Hours	14 Hours	15 Hours	16 Hours	17 Hours	18 Hours	19 Hours	20 Hours	21 Hours	22 Hours	23 Hours	24 Hours	0 Hours	1 Hours	2 Hours	3 Hours	4 Hours	5 Hours	6 Hours	7 Hours	8 Hours	9 Hours	10 Hours	11 Hours	12 Hours	13 Hours	14 Hours	15 Hours	16 Hours	17 Hours	18 Hours	19 Hours
2-aminophenol	95-55-6	109.128	0.620711	0.0113	0	0.691399	4.22176	8.52845	12.6726	16.4987	20.0107	23.2393	26.2162	28.9695	31.5233	33.8987	36.1137	38.184	40.1234	41.9439	43.6561	45.2695	46.7923	48.2319	49.5951	50.8877	52.1151	53.2821	54.3931	0	0.76017	4.71445	9.6504	14.5455	19.2144	23.6347	27.8137	31.7634	35.4961	39.0239	42.3579	45.5088	48.4866	51.301	53.9608	56.4745	58.8503	61.0956	63.2176
4-Tolunitrile	104-85-8	117.151	1.74481	41.72	0	4.5528	9.26549	11.4368	12.6189	13.3579	13.8631	14.2299	14.508	14.7259	14.9011	15.045	15.165	15.2666	15.3537	15.429	15.4948	15.5527	15.6039	15.6496	15.6905	15.7274	15.7607	15.791	15.8186	0	17.0917	46.563	66.1839	78.5366	86.2919	91.162	94.2218	96.146	97.3575	98.1219	98.6055	98.9129	99.1096	99.2366	99.3199	99.3755	99.4137	99.4408	99.4608
Acetophenone	98-86-2	120.151	1.5825	52.9	0	3.74702	10.7574	15.0586	17.7216	19.5159	20.8057	21.7773	22.5355	23.1435	23.6419	24.0578	24.4101	24.7123	24.9743	25.2036	25.406	25.5859	25.7468	25.8916	26.0226	26.1416	26.2502	26.3497	26.4412	0	7.32817	26.3627	42.678	55.4128	65.2938	72.9583	78.9038	83.5164	87.0954	89.8728	92.0287	93.7025	95.0025	96.0125	96.7976	97.4082	97.8835	98.2538	98.5426
Benzophenone (ethanol)	119-61-9	182.222	3.18141	0.257	0	0.00114012	0.0302043	0.108654	0.220011	0.346772	0.477894	0.607086	0.730975	0.847924	0.957312	1.0591	1.15357	1.24115	1.32237	1.39775	1.46779	1.53297	1.59374	1.6505	1.70361	1.75339	1.80013	1.84411	1.88554	0	0.00125168	0.035988	0.139596	0.303141	0.509974	0.747012	1.00493	1.27717	1.55915	1.84766	2.14045	2.43594	2.73303	3.03094	3.32913	3.62723	3.92497	4.22216	4.51867
Benzophenone (PBS)	119-61-9	182.222	3.18141	0.257	0	0.600401	6.31678	15.2005	24.069	31.8789	38.4851	44.0157	48.6543	52.5723	55.9117	58.785	61.2803	63.4661	65.396	67.1121	68.6482	70.0311	71.2828	72.4213	73.4613	74.4152	75.2933	76.1044	76.8559	0	1.1019	11.3003	26.8514	42.0917	55.0368	65.3722	73.3743	79.47	84.0734	87.5342	90.1307	92.0779	93.5391	94.6372	95.4643	96.0893	96.5636	96.9252	97.2029
Benzylidene acetone	122-57-6	146.189	2.07064	1.65	0	2.77476	13.8963	24.7789	33.2707	39.8094	44.9554	49.1039	52.5182	55.3773	57.8066	59.8963	61.7132	63.3073	64.7174	65.9737	67.1	68.1156	69.0361	69.8743	70.6407	71.3442	71.9923	72.5913	73.1465	0	3.98439	20.6653	37.8503	51.7908	62.6352	71.0067	77.4608	82.4361	86.272	89.2302	91.5123	93.2735	94.6334	95.6841	96.4965	97.1253	97.6125	97.9907	98.2846
Diethylmaleate	141-05-9	172.18	0.819481	14	0	2.15455e-05	0.000173867	0.000366699	0.000535394	0.00067253	0.00078336	0.000873978	0.000949207	0.00101259	0.00106669	0.0011134	0.00115414	0.00118998	0.00122175	0.00125011	0.00127558	0.00129858	0.00131945	0.00133848	0.0013559	0.00137189	0.00138665	0.00140029	0.00141294	0	0.544169	4.99088	11.6447	18.5174	25.0347	31.0762	36.641	41.7574	46.4592	50.7793	54.7485	58.3954	61.746	64.8247	67.6533	70.2523	72.6404	74.8346	76.8508
Dimethyl fumarate	624-49-7	144.126	0.74	40	0	6.22715e-12	2.8836e-11	5.27435e-11	7.2913e-11	8.81885e-11	9.97465e-11	1.08661e-10	1.15695e-10	1.21361e-10	1.25773e-10	1.29569e-10	1.32844e-10	1.35684e-10	1.3816e-10	1.40333e-10	1.4225e-10	1.43952e-10	1.45472e-10	1.46837e-10	1.48069e-10	1.49187e-10	1.50205e-10	1.51136e-10	1.51991e-10	0	0.0368651	0.869214	3.01744	5.95778	9.20388	12.5033	15.7477	18.8961	21.9353	24.8632	27.6817	30.3939	33.0037	35.5148	37.9309	40.2556	42.4924	44.6445	46.7152
Dimethyl phthalate	131-11-3	194.186	1.58409	0.411	0	0.206803	2.50667	6.48141	10.7809	14.8624	18.5747	21.9062	24.8897	27.5678	29.9815	32.1666	34.1535	35.9679	37.6311	39.1612	40.5737	41.8815	43.0959	44.2266	45.282	46.2692	47.1948	48.0643	48.8827	0	0.258438	3.26659	8.65298	14.6865	20.642	26.2887	31.5684	36.4804	41.0422	45.2759	49.2042	52.8489	56.2303	59.3675	62.278	64.9783	67.4837	69.8081	71.9647
ethylhexyl acrylate	103-11-7	184.279	4.19872	23.7	0	0.0539616	0.990025	2.85986	4.98073	7.0184	8.86168	10.4883	11.909	13.1458	14.2229	15.163	15.9865	16.711	17.3511	17.9194	18.4263	18.8804	19.289	19.6582	19.9932	20.2982	20.5768	20.8323	21.0672	0	0.288393	5.19001	15.0163	26.1929	36.8232	46.2357	54.3021	61.1067	66.8022	71.5518	75.5064	78.7977	81.5377	83.8205	85.7243	87.3141	88.6436	89.7575	90.6925
Eugenol	97-53-0	164.204	2.27242	3.02	0	1.84357	11.0746	21.222	29.5633	36.1447	41.3947	45.6651	49.2037	52.1835	54.7271	56.9237	58.8401	60.5266	62.0223	63.3579	64.5579	65.6419	66.6261	67.5235	68.3453	69.1007	69.7973	70.4418	71.0399	0	2.70728	16.7015	32.6237	46.1796	57.0896	65.7713	72.6647	78.1362	82.4794	85.9274	88.6655	90.8402	92.5681	93.9415	95.0337	95.9026	96.5945	97.1457	97.5854
Geraniol (ethanol)	106-24-1	154.253	3.55828	4	0	0.0115617	0.0980447	0.216686	0.32935	0.42643	0.50757	0.574896	0.630892	0.677777	0.717365	0.751094	0.780088	0.805222	0.827182	0.846507	0.863626	0.878881	0.892549	0.904855	0.915985	0.926091	0.935302	0.943726	0.951454	0	0.017344	0.195286	0.537467	0.976838	1.47055	1.99379	2.5323	3.07786	3.62578	4.17336	4.71906	5.26202	5.80174	6.33798	6.87059	7.39951	7.92472	8.44622	8.96403
Geraniol (PBS)	106-24-1	154.253	3.55828	4	0	1.7928	9.76621	18.1468	25.028	30.4137	34.6191	37.9429	40.6137	42.7967	44.6099	46.1377	47.4415	48.5665	49.547	50.4087	51.1719	51.8523	52.4627	53.0131	53.5119	53.9659	54.3808	54.7613	55.1115	0	4.89026	25.5472	46.1949	61.907	73.0326	80.7319	86.0217	89.6504	92.1419	93.8564	95.0404	95.862	96.4361	96.8409	97.1297	97.339	97.4936	97.6104	97.7011
Isoeugenol	97-54-1	164.204	3.03542	1.6	0	0.738097	6.96924	16.0147	24.796	32.4494	38.8963	44.2803	48.7854	52.5802	55.8044	58.5693	60.962	63.0507	64.8887	66.518	67.9722	69.2779	70.4569	71.5268	72.5022	73.3952	74.2159	74.9728	75.6731	0	1.36357	12.8106	29.4645	45.3551	58.5346	68.794	76.5203	82.2332	86.414	89.4566	91.6655	93.2686	94.4336	95.2828	95.9045	96.3625	96.7027	96.958	97.1521
Methyl Methane sulfonate	66-27-3	110.13	0.202632	55.2	0	0.208618	1.1807	2.12525	2.83976	3.36868	3.7686	4.07957	4.32773	4.53022	4.69854	4.84065	4.96223	5.06744	5.15937	5.24038	5.31231	5.37662	5.43445	5.48672	5.53422	5.57756	5.61727	5.65378	5.68747	0	0.33521	2.50297	5.53839	8.72969	11.88	14.9394	17.8972	20.7532	23.51	26.1707	28.7388	31.2172	33.6093	35.918	38.1462	40.2967	42.3722	44.3754	46.3087
Methylisothiazolinone	2682-20-4	115.15	-0.0974589	4.13	0	0.363073	2.5552	5.30741	7.87645	10.1386	12.114	13.846	15.3748	16.7337	17.9494	19.0435	20.0332	20.9328	21.7542	22.507	23.1996	23.8389	24.4307	24.9803	25.492	25.9695	26.4162	26.835	27.2284	0	0.420638	3.16691	6.96657	10.8988	14.7325	18.4171	21.946	25.3228	28.5533	31.6436	34.5998	37.4277	40.1329	42.7207	45.1962	47.5643	49.8296	51.9966	54.0696
Naphthalene	91-20-3	128.174	3.29634	11.3	0	0.249477	2.15002	4.73191	7.20453	9.38177	11.25	12.8407	14.1941	15.3486	16.3376	17.1893	17.9268	18.5692	19.132	19.6278	20.0669	20.458	20.8079	21.1224	21.4065	21.664	21.8983	22.1124	22.3086	0	1.16006	11.4999	26.3987	40.3152	51.8505	61.0507	68.2941	73.9741	78.4253	81.9161	84.6577	86.8151	88.5169	89.8634	90.9324	91.7848	92.4679	93.0184	93.4651
Nitrobenzene	98-95-3	123.111	1.85116	32.7	0	3.88149	9.73672	12.8993	14.7314	15.9165	16.7451	17.3567	17.8265	18.1987	18.5006	18.7504	18.9605	19.1395	19.2938	19.4281	19.5462	19.6506	19.7437	19.8271	19.9022	19.9703	20.0322	20.0887	20.1405	0	9.99029	32.9285	51.0857	64.3334	73.9519	80.9342	86.0036	89.685	92.3592	94.3025	95.7153	96.7432	97.4917	98.0374	98.4357	98.7272	98.9409	99.0982	99.2145
Propylparaben (ethanol)	94-13-3	180.203	3.03638	0.243	0	0.00690406	0.0582903	0.137718	0.223864	0.308953	0.390704	0.468616	0.542737	0.613269	0.68044	0.744478	0.805593	0.863978	0.91981	0.973251	1.02445	1.07354	1.12066	1.16591	1.20941	1.25124	1.29152	1.33031	1.3677	0	0.00712235	0.0619042	0.150434	0.251318	0.356203	0.462281	0.568637	0.674975	0.781197	0.887275	0.993197	1.09896	1.20457	1.31002	1.41531	1.52045	1.62543	1.73025	1.83492
Tetramethyl thiuram disulfide	137-26-8	240.42	1.72962	0.0023	0	1.0562e-06	0.00149384	0.031111	0.167408	0.492135	1.04679	1.83318	2.82877	4.00017	5.31154	6.72901	8.22266	9.76713	11.3415	12.9287	14.5153	16.0907	17.6467	19.177	20.6769	22.1433	23.5736	24.9665	26.321	0	1.30905e-06	0.00194334	0.0415005	0.226801	0.674135	1.44681	2.5541	3.97141	5.65816	7.56881	9.65886	11.8876	14.2189	16.6218	19.0699	21.5407	24.0158	26.4796	28.9195
Thioglycolic acid	68-11-1	92.11	0.0901028	11.6	0	1.85875	7.34318	12.5111	16.8842	20.5873	23.7586	26.5045	28.9052	31.0219	32.9022	34.5837	36.0962	37.4641	38.7071	39.8416	40.8813	41.8375	42.7199	43.5367	44.295	45.0009	45.6596	46.2756	46.8531	0	2.14982	8.94744	15.9968	22.5661	28.6263	34.2111	39.3572	44.0992	48.4687	52.4951	56.2053	59.6242	62.7747	65.6778	68.353	70.8183	73.09	75.1835	77.1127
trans-Cinnamaldehyde	14371-10-9	132.162	1.89921	5.12	0	4.44102	14.9458	22.5751	27.7781	31.5077	34.308	36.4874	38.2319	39.6596	40.8497	41.8568	42.7202	43.4684	44.1232	44.7008	45.2142	45.6735	46.0869	46.4607	46.8005	47.1107	47.395	47.6564	47.8976	0	6.97643	26.284	43.026	56.024	66.032	73.7338	79.661	84.2232	87.7351	90.4391	92.5216	94.1257	95.3619	96.315	97.0502	97.6177	98.0562	98.3953	98.6579
Vanillin	121-33-5	152.149	1.19255	0.0157	0	0.145664	2.28675	6.68101	11.8945	17.0598	21.8485	26.1848	30.0873	33.6018	36.7775	39.6588	42.2841	44.6858	46.8913	48.9237	50.8027	52.545	54.1651	55.6755	57.087	58.4091	59.6499	60.8169	61.9164	0	0.176811	2.85563	8.49737	15.3854	22.4199	29.1301	35.3555	41.065	46.2757	51.0218	55.341	59.2705	62.8449	66.0962	69.0539	71.7443	74.1919	76.4185	78.4444
[truncated: 13 more columns]

## Sheet: Chemical Input Parameters
Chemical	CAS number	MW Da	Log Kow	Vapour Pressure (mmHg) Gregoire et al 2019	Vapour Pressure (Pa) Gregoire et al 2019	Vapour Pressure (Pa) EPA dashboard	QSPR calculated diffusion coefficients (m^2/ s)			QSPR calculated partition coefficients (m/s)
							Dsc	Depi	Drf	Kvh/w	Ksc/w	Kepi/w	Krf/w
2-aminophenol	95-55-6	109.128	0.620711			0.0113	3.94e-15	2.40475e-10	1e-07	1	1.32591	0.817021	1
4-Tolunitrile	104-85-8	117.151	1.74481	0.313	41.72		3.62e-15	3.85161e-11	1e-07	1	3.41233	4.10318	1
Acetophenone	98-86-2	120.151	1.5825	0.397	52.9		3.51e-15	1.6082e-10	1e-07	1	2.41767	1.14708	1
Benzophenone (ethanol)	119-61-9	182.222	3.18141	0.00193	0.257		2.12e-15	1.25744e-11	1e-07	1	8.82908	11.1679	1
Benzophenone (PBS)	119-61-9	182.222	3.18141	0.00193	0.257		2.12e-15	1.25744e-11	1e-07	1	8.82908	11.1679	1
Benzylidene acetone	122-57-6	146.189	2.07064	0.0124	1.65		2.77e-15	8.3206e-11	1e-07	1	3.30409	1.94973	1
Diethylmaleate	141-05-9	172.18	0.819481	0.105	14		2.71e-15	1.5674e-10	1e-07	1	1.68355	1.15832	1
Dimethyl fumarate	624-49-7	144.126	0.74			40	2.82e-15	1.5674e-10	1e-07	1	1.38951	1.15832	1
Dimethyl phthalate	131-11-3	194.186	1.58409	0.00308	0.411		1.96e-15	1.57183e-10	1e-07	1	2.44538	0.85698	1
ethylhexyl acrylate	103-11-7	184.279	4.19872	0.178	23.7		2.09e-15	1.08612e-11	1e-07	1	25.9189	12.8347	1
Eugenol	97-53-0	164.204	2.27242	0.0226	3.02		2.41e-15	8.06682e-11	1e-07	1	3.8307	1.8652	1
Geraniol (ethanol)	106-24-1	154.253	3.55828	0.03	4		2.6e-15	1.81833e-11	1e-07	1	13.483	8.61372	1
Geraniol (PBS)	106-24-1	154.253	3.55828	0.03	4		2.6e-15	1.81833e-11	1e-07	1	13.483	8.61372	1
Isoeugenol	97-54-1	164.204	3.03542	0.012	1.6		2.41e-15	2.18891e-11	1e-07	1	7.63312	6.97385	1
Methyl Methane sulfonate	66-27-3	110.13	0.202632	0.414	55.2		3.9e-15	3.29962e-10	1e-07	1	1.20003	0.591887	1
Methylisothiazolinone	2682-20-4	115.15	-0.0974589			4.13	3.7e-15	2.3908e-10	1e-07	1	1.12329	0.794057	1
Naphthalene	91-20-3	128.174	3.29634	0.085	11.3		3.26e-15	1.14593e-11	1e-07	1	10.0464	15.4444	1
Nitrobenzene	98-95-3	123.111	1.85116	0.245	32.7		3.41e-15	1.5674e-10	1e-07	1	2.84683	1.15832	1
Propylparaben (ethanol)	94-13-3	180.203	3.03638	0.00182	0.243		2.15e-15	5.01326e-11	1e-07	1	7.6348	2.8217	1
Tetramethyl thiuram disulfide	137-26-8	240.42	1.72962	1.73e-05	0.0023		1.5e-15	4.98801e-12	1e-07	1	2.64062	23.5064	1
Thioglycolic acid	68-11-1	92.11	0.0901028	0.0868	11.6		4.82e-15	3.41177e-10	1e-07	1	1.34262	0.644006	1
trans-Cinnamaldehyde	14371-10-9	132.162	1.89921	0.0384	5.12		3.13e-15	1.55125e-10	1e-07	1	2.79313	1.11724	1
Vanillin	121-33-5	152.149	1.19255	0.000118	0.0157		2.64e-15	3.85161e-11	1e-07	1	1.99569	4.10318	1

## Sheet: Skin Input Parameters
Compartment	Thickness m			*Taken from Hewitt et al., 2020
Vehicle	0.0001			^Made sufficiently so that the rate of counter-diffusion is negligible
Stratum Corneum*	1.8e-05
Viable Epidermis*	0.0001
Dermis*	0.0004
Receptor Fluid^	1.24
Detail view of SC	Value
Layers of corneocytes, N	16
Width of corneocytes, d	40 um
Height of corneocytes, t	0.8 um
Thickness of intercellular lipid, g	0.075 um
Lateral spacing between Keratinocytes, s	0.075 um
Offset ratio, w	8
Dry mass fraction of lipid, fi	0.125
Dry mass fraction of keratin, fk	0.125
Saturated water content of the SC, fsc	0.65
Water content of the first layer corneocyte, fw1	0.25
Water content in the Nth layer corneocyte, fwN	0.65
Density of water, pw	1000 kg/m3
Density of lipid, pl	1000 kg/m3
Density of keratin, pk	1200 kg/m3
